# Supplementary material for: Optimization and model reduction in the high dimensional parameter space of a budding yeast cell cycle model
Source: BMC Syst Biol. 2013 Jun 28;7:53. doi: 10.1186/1752-0509-7-53 (PMC3702416; doi:10.1186/1752-0509-7-53)
Supplement: Additional file 2 — viarray.txt, integrate.cpp, runOPTIMAL.m, runTL.m, integrate.mexw64, OPTIMAL.txt and TLset.txt. “viarray.txt” holds the viability array of the 119 strains (array values of 1 for viable strains and 2 for inviable strains), “integrate.cpp” is the C subroutine for the ODEs and, integrate.mexw64 is the mex file that allows Matlab to use the C subroutine for solving the ODEs. Altogether, these files reproduce the number of hits with the parameter values from the best performing DE run (OPTIMAL.txt from Additional file 2: Table S4, 111 hits) and the initial parameter values (“initial guess”) before the optimization (TLset.txt from Additional file 2: Table S4, with 72 hits). In order to reproduce these results, Matlab files “runOPTIMAL.m” and “runTL.m” need to be executed, respectively. [file 1752-0509-7-53-S2.zip › OPTIMAL.txt]

   4.9020000e-01
   1.0424000e+01
   5.4950000e-01
   6.5990000e-01
   9.9996000e+00
   1.1424000e+01
   8.1100000e-01
   5.3729000e+00
   6.7920000e-01
   3.0713000e+00
   1.6510000e-01
   2.3281000e+00
   6.8320000e-01
   1.4290000e-01
   1.1450000e-01
   8.0298000e+00
   6.0771000e+00
   1.0235900e+01
   6.2800000e-02
   8.1690000e-01
   9.2818000e+00
   0.0000000e+00
   5.1410000e-01
   3.3940000e-01
   8.2000000e-03
   9.6200000e-02
   1.5500000e-02
   1.6428000e+00
   1.0393000e+00
   2.1528000e+00
   7.0610000e-01
   1.0313000e+00
   2.3303000e+00
   2.0135000e+00
   8.2850000e-01
   3.2185000e+00
   2.4000000e-03
   1.1000000e-02
   5.3000000e-03
   1.4880000e-01
   2.9000000e-03
   1.0390000e-01
   2.4000000e-03
   1.2150000e-01
   5.2250000e-01
   2.0730000e-01
   5.0200000e-02
   3.2630000e-01
   8.4920000e-01
   5.9700000e-02
   8.6800000e-02
   1.3990000e-01
   5.8400000e-02
   1.0410000e-01
   2.4029000e+00
   7.7720000e-01
   5.9880000e-01
   5.0200000e-02
   4.5000000e-03
   1.0290000e-01
   1.0170000e-01
   1.4203000e+00
   4.5600000e-02
   1.1177700e+01
   1.2121000e+00
   8.7000000e-03
   6.6430000e-01
   2.6870000e-01
   8.1600000e-02
   1.6100000e-02
   3.2300000e-02
   8.0846000e+00
   1.3485000e+00
   1.0923000e+00
   1.0709000e+00
   6.8649000e+00
   1.2840000e-01
   1.3698000e+00
   3.8680000e-01
   6.0460000e-01
   7.1387000e+00
   6.7021000e+00
   7.8860000e-01
   6.7200000e-02
   9.9244000e+00
   1.3270000e-01
   9.9670000e-01
   8.1639000e+00
   6.0100000e-02
   6.4710000e-01
   1.2890000e-01
   3.3649000e+00
   3.0600000e-02
   3.5500000e-02
   2.4469000e+00
   8.5800000e-02
   4.5132000e+00
   7.0610000e-01
   6.3240000e-01
   1.1560000e-01
   2.4371000e+00
   1.1580000e-01
   8.7100000e-01
   1.9067000e+00
   1.1000000e-02
   1.0230000e-01
   1.3300000e-02
   3.7700000e-02
   6.4400000e-02
   3.0066000e+00
   1.6499000e+00
   1.2550000e+00
   4.0000000e-01
   1.0000000e+02
   2.4731000e+00
   1.0882000e+00
   7.0030000e-01
   3.4895000e+01
   1.2356000e+00
   3.0336000e+00
   2.0512000e+00
   1.1085000e+00
   3.8510000e-01
   8.2280000e-01
   1.4117000e+00
   3.6390000e-01
   1.0809000e+00
   2.5450000e-01
   8.5500000e-02
   3.2035000e+00
   1.0392000e+00
   1.1980000e-01
   1.2733000e+00
   1.0890000e-01
   2.8750000e-01
   1.2970000e-01
   2.2600000e-02
   8.6500000e-02
   1.0570000e-01
   1.8410000e-01
   2.1400000e-02
   9.2200000e-02
   8.8200000e-02
   1.0981000e+00
   2.4698000e+00
   1.0024000e+00
   2.6860000e-01
   1.0440000e-01
   9.9200000e-02
   9.3710000e-01
   8.8400000e-02
   1.1210000e-01
