# Supplementary material for: Optimization and model reduction in the high dimensional parameter space of a budding yeast cell cycle model
Source: BMC Syst Biol. 2013 Jun 28;7:53. doi: 10.1186/1752-0509-7-53 (PMC3702416; doi:10.1186/1752-0509-7-53)
Supplement: Additional file 2 — viarray.txt, integrate.cpp, runOPTIMAL.m, runTL.m, integrate.mexw64, OPTIMAL.txt and TLset.txt. “viarray.txt” holds the viability array of the 119 strains (array values of 1 for viable strains and 2 for inviable strains), “integrate.cpp” is the C subroutine for the ODEs and, integrate.mexw64 is the mex file that allows Matlab to use the C subroutine for solving the ODEs. Altogether, these files reproduce the number of hits with the parameter values from the best performing DE run (OPTIMAL.txt from Additional file 2: Table S4, 111 hits) and the initial parameter values (“initial guess”) before the optimization (TLset.txt from Additional file 2: Table S4, with 72 hits). In order to reproduce these results, Matlab files “runOPTIMAL.m” and “runTL.m” need to be executed, respectively. [file 1752-0509-7-53-S2.zip › runTL.m]

clear

clc

warning off all

%%%%load the parameter vector
parset=load('TL_set.txt');

%starting and final time points of the simulations
ts = 0;
tf = 2000; 
%time interval for simulations
tspan  = [ts tf];
%step size for the ODE solver
h=0.05;

%load the array of experimental viability/inviability
viarray=load('viarray.txt');
 
%number of strains
n=119;

%array that records the viability/inviability in simulations
state=zeros(n,1);

%initialize the total number of hits (captured phenotypes)
numberofhits=0;

% Run simulations with all phenotypes
for sim = 1:n   

%y0 are the initial conditions
y0=parset(127:152);

%Starting from the second phenotype, initial conditions are from WT (in glucose) daughter cell
if(sim>1)
y0=icvalues;
end

%WT parameter set
u=parset;

%initialize time and concentrations
t=[];y=[];

if(sim==1)
%1   WT in glucose %%%%%%%%%%%%%%%%%%%%%%%%%%%%%%%%%%%%%%%%%%%%%%%%%
[t,y]= integrate(tspan,y0,h,u);

elseif(sim==2) 
%2	WT in galactose	 
u(114)=150;	u(113)=0.48;
%%%%%%%%%%%%%%%%%%%%%%%%%%%%%%%%%%%%%%%%%%%%%%%%%
[t,y]= integrate(tspan,y0,h,u);
%%%%%%%%%%%%%%%%%%%%%%%%%%%%%%%%%%%%%%%%%%%%%%%%%

elseif(sim==3)
%3	cln3del	  
u(9)=0;	y0(2)=0;
%%%%%%%%%%%%%%%%%%%%%%%%%%%%%%%%%%%%%%%%%%%%%%%%%
[t,y]= integrate(tspan,y0,h,u);
%%%%%%%%%%%%%%%%%%%%%%%%%%%%%%%%%%%%%%%%%%%%%%%%%

elseif(sim==4)
%4	bck2del 
u(11)=0;	y0(3)=0;
%%%%%%%%%%%%%%%%%%%%%%%%%%%%%%%%%%%%%%%%%%%%%%%%%
[t,y]= integrate(tspan,y0,h,u);
%%%%%%%%%%%%%%%%%%%%%%%%%%%%%%%%%%%%%%%%%%%%%%%%%

elseif(sim==5)
%5	cln3del bck2del	   
u(9)=0;	y0(2)=0;
u(11)=0;y0(3)=0;
%%%%%%%%%%%%%%%%%%%%%%%%%%%%%%%%%%%%%%%%%%%%%%%%%
[t,y]= integrate(tspan,y0,h,u);
%%%%%%%%%%%%%%%%%%%%%%%%%%%%%%%%%%%%%%%%%%%%%%%%%

elseif(sim==6)
%6	cln3del bck2del multicopy CLN2	   
u(9)=0;	y0(2)=0;
u(11)=0;	y0(3)=0;
u(23)=u(23)*2;
%%%%%%%%%%%%%%%%%%%%%%%%%%%%%%%%%%%%%%%%%%%%%%%%%
[t,y]= integrate(tspan,y0,h,u);
%%%%%%%%%%%%%%%%%%%%%%%%%%%%%%%%%%%%%%%%%%%%%%%%%

elseif(sim==7)
%7	cln3del bck2del sicdel	   
u(9)=0;	
y0(2)=0;
u(11)=0;	
y0(3)=0;
u(25)=u(25)*0.125;u(26)=u(26)*0.125;	y0(7)=0.2;	 
%%%%%%%%%%%%%%%%%%%%%%%%%%%%%%%%%%%%%%%%%%%%%%%%%
[t,y]= integrate(tspan,y0,h,u);
%%%%%%%%%%%%%%%%%%%%%%%%%%%%%%%%%%%%%%%%%%%%%%%%%

elseif(sim==8)
%8	cln3del bck2del whi5del	   
u(9)=0;		y0(2)=0;
u(11)=0;	y0(3)=0;
u(115)=0;	y0(4)=0;
%%%%%%%%%%%%%%%%%%%%%%%%%%%%%%%%%%%%%%%%%%%%%%%%%
[t,y]= integrate(tspan,y0,h,u);
%%%%%%%%%%%%%%%%%%%%%%%%%%%%%%%%%%%%%%%%%%%%%%%%%

elseif(sim==9)
%9	GAL-CLN3	   
u(114)=150;	u(113)=0.48;	u(9)=u(9)*20;
%%%%%%%%%%%%%%%%%%%%%%%%%%%%%%%%%%%%%%%%%%%%%%%%%
[t,y]= integrate(tspan,y0,h,u);
%%%%%%%%%%%%%%%%%%%%%%%%%%%%%%%%%%%%%%%%%%%%%%%%%

elseif(sim==10)
%10	Multicopy BCK2	   
u(11)=u(11)*17;
%%%%%%%%%%%%%%%%%%%%%%%%%%%%%%%%%%%%%%%%%%%%%%%%%
[t,y]= integrate(tspan,y0,h,u);
%%%%%%%%%%%%%%%%%%%%%%%%%%%%%%%%%%%%%%%%%%%%%%%%%

elseif(sim==11)
%11	cln1del cln2del	
u(22)=0;	u(23)=0;	y0(6)=0;
%%%%%%%%%%%%%%%%%%%%%%%%%%%%%%%%%%%%%%%%%%%%%%%%%
[t,y]= integrate(tspan,y0,h,u);
%%%%%%%%%%%%%%%%%%%%%%%%%%%%%%%%%%%%%%%%%%%%%%%%%

elseif(sim==12)
%12	cln1del cln2del bck2del	
u(22)=0;	u(23)=0;	y0(6)=0;
u(11)=0;	y0(3)=0;
%%%%%%%%%%%%%%%%%%%%%%%%%%%%%%%%%%%%%%%%%%%%%%%%%
[t,y]= integrate(tspan,y0,h,u);
%%%%%%%%%%%%%%%%%%%%%%%%%%%%%%%%%%%%%%%%%%%%%%%%%

elseif(sim==13)
%13	cln1del cln2del sic1del	   
u(22)=0;	u(23)=0;	y0(6)=0;
u(25)=u(25)*0.125;u(26)=u(26)*0.125;	y0(7)=0.2;	 
%%%%%%%%%%%%%%%%%%%%%%%%%%%%%%%%%%%%%%%%%%%%%%%%%
[t,y]= integrate(tspan,y0,h,u);
%%%%%%%%%%%%%%%%%%%%%%%%%%%%%%%%%%%%%%%%%%%%%%%%%

elseif(sim==14)
%14	cln1del cln2del ckidel
u(22)=0;	u(23)=0;	y0(6)=0;
u(25)=0;	u(26)=0;	y0(7)=0;	y0(8)=0;
%%%%%%%%%%%%%%%%%%%%%%%%%%%%%%%%%%%%%%%%%%%%%%%%%
[t,y]= integrate(tspan,y0,h,u);
%%%%%%%%%%%%%%%%%%%%%%%%%%%%%%%%%%%%%%%%%%%%%%%%%


elseif(sim==15)
%15	cln1del cln2del GAL-SIC1	   
u(22)=0;	u(23)=0;	y0(6)=0;
u(114)=150;	u(113)=0.48;	u(25)=u(25)*33.33;
%%%%%%%%%%%%%%%%%%%%%%%%%%%%%%%%%%%%%%%%%%%%%%%%%
[t,y]= integrate(tspan,y0,h,u);
%%%%%%%%%%%%%%%%%%%%%%%%%%%%%%%%%%%%%%%%%%%%%%%%%

elseif(sim==16)
%16	cln1del cln2del GAL-CLN2	   	
u(23)=0;	
u(114)=150;	u(113)=0.48;	u(22)=0.15;
%%%%%%%%%%%%%%%%%%%%%%%%%%%%%%%%%%%%%%%%%%%%%%%%%
[t,y]= integrate(tspan,y0,h,u);
%%%%%%%%%%%%%%%%%%%%%%%%%%%%%%%%%%%%%%%%%%%%%%%%%


elseif(sim==17)
%17	cln1del cln2del GAL-SIC1 GAL-CLN2	   
u(23)=0;	
u(114)=150;	u(113)=0.48;	u(22)=0.15;
u(25)=u(25)*33.33;
%%%%%%%%%%%%%%%%%%%%%%%%%%%%%%%%%%%%%%%%%%%%%%%%%
[t,y]= integrate(tspan,y0,h,u);
%%%%%%%%%%%%%%%%%%%%%%%%%%%%%%%%%%%%%%%%%%%%%%%

elseif(sim==18)
%18	cln1del cln2del cdh1del	   
u(22)=0;	u(23)=0;	y0(6)=0;
u(119)=0;	y0(18)=0;
%%%%%%%%%%%%%%%%%%%%%%%%%%%%%%%%%%%%%%%%%%%%%%%%%
[t,y]= integrate(tspan,y0,h,u);
%%%%%%%%%%%%%%%%%%%%%%%%%%%%%%%%%%%%%%%%%%%%%%%

elseif(sim==19)
%19	cln1del cln2del cdh1del GAL-SIC1	   
u(22)=0;	u(23)=0;	y0(6)=0;
u(119)=0;	y0(18)=0;
u(114)=150;	u(113)=0.48;	u(25)=u(25)*33.33;
%%%%%%%%%%%%%%%%%%%%%%%%%%%%%%%%%%%%%%%%%%%%%%%%%
[t,y]= integrate(tspan,y0,h,u);
%%%%%%%%%%%%%%%%%%%%%%%%%%%%%%%%%%%%%%%%%%%%%%%%%

elseif(sim==20)
%20	cln1del cln2del cdh1del GAL-CLN2	   
u(23)=0;	
u(119)=0;	y0(18)=0;
u(114)=150;	u(113)=0.48;	u(22)=0.15;
%%%%%%%%%%%%%%%%%%%%%%%%%%%%%%%%%%%%%%%%%%%%%%%%%
[t,y]= integrate(tspan,y0,h,u);
%%%%%%%%%%%%%%%%%%%%%%%%%%%%%%%%%%%%%%%%%%%%%%%%%


elseif(sim==21)
%21	cln1del cln2del cdh1del GAL-SIC1 GAL-CLN2
u(23)=0;	
u(119)=0;	y0(18)=0;
u(114)=150;	u(113)=0.48;	u(22)=0.15;
u(25)=u(25)*33.33;
%%%%%%%%%%%%%%%%%%%%%%%%%%%%%%%%%%%%%%%%%%%%%%%%%
[t,y]= integrate(tspan,y0,h,u);
%%%%%%%%%%%%%%%%%%%%%%%%%%%%%%%%%%%%%%%%%%%%%%%%%

elseif(sim==22)
%22	cln1del cln2del cln3del (Triple cln)	
u(22)=0;	u(23)=0;	y0(6)=0;
u(9)=0;	y0(2)=0;
%%%%%%%%%%%%%%%%%%%%%%%%%%%%%%%%%%%%%%%%%%%%%%%%%
[t,y]= integrate(tspan,y0,h,u);
%%%%%%%%%%%%%%%%%%%%%%%%%%%%%%%%%%%%%%%%%%%%%%%%%


elseif(sim==23)
%23	cln1del cln2del cln3del GAL-CLN2
u(23)=0;	
u(9)=0;	y0(2)=0;
u(114)=150;	u(113)=0.48;	u(22)=0.15;
%%%%%%%%%%%%%%%%%%%%%%%%%%%%%%%%%%%%%%%%%%%%%%%%%
[t,y]= integrate(tspan,y0,h,u);
%%%%%%%%%%%%%%%%%%%%%%%%%%%%%%%%%%%%%%%%%%%%%%%


elseif(sim==24)
%24	cln1del cln2del cln3del GAL-CLN3
u(22)=0;	u(23)=0;	y0(6)=0;
u(114)=150;	u(113)=0.48;	u(9)=u(9)*20;
%%%%%%%%%%%%%%%%%%%%%%%%%%%%%%%%%%%%%%%%%%%%%%%%%
[t,y]= integrate(tspan,y0,h,u);
%%%%%%%%%%%%%%%%%%%%%%%%%%%%%%%%%%%%%%%%%%%%%%%


elseif(sim==25)
%25	cln1del cln2del cln3del sicdel	
u(22)=0;	u(23)=0;	y0(6)=0;
u(9)=0;	y0(2)=0;
u(25)=u(25)*0.125;u(26)=u(26)*0.125;	y0(7)=0.2;	
%%%%%%%%%%%%%%%%%%%%%%%%%%%%%%%%%%%%%%%%%%%%%%%%%
[t,y]= integrate(tspan,y0,h,u);
%%%%%%%%%%%%%%%%%%%%%%%%%%%%%%%%%%%%%%%%%%%%%%%

elseif(sim==26)
%26	cln1del cln2del cln3del multicopy BCK2	
u(22)=0;	u(23)=0;	y0(6)=0;
u(9)=0;	y0(2)=0;
u(11)=u(11)*17;
%%%%%%%%%%%%%%%%%%%%%%%%%%%%%%%%%%%%%%%%%%%%%%%%%
[t,y]= integrate(tspan,y0,h,u);
%%%%%%%%%%%%%%%%%%%%%%%%%%%%%%%%%%%%%%%%%%%%%%%


elseif(sim==27)
%27	cln1del cln2del cln3del bck2del GAL-CLN2
u(23)=0;	
u(9)=0;	y0(2)=0;
u(11)=0;	y0(3)=0;
u(114)=150;	u(113)=0.48;	u(22)=0.15;
%%%%%%%%%%%%%%%%%%%%%%%%%%%%%%%%%%%%%%%%%%%%%%%%%
[t,y]= integrate(tspan,y0,h,u);
%%%%%%%%%%%%%%%%%%%%%%%%%%%%%%%%%%%%%%%%%%%%%%%


elseif(sim==28)
%28	cln1del cln2del cln3del multicopy CLB5
u(22)=0;	u(23)=0;	y0(6)=0;
u(9)=0;	y0(2)=0;
u(37)=u(37)*5.33; u(38)=u(38)*5.33;
%%%%%%%%%%%%%%%%%%%%%%%%%%%%%%%%%%%%%%%%%%%%%%%%%
[t,y]= integrate(tspan,y0,h,u);
%%%%%%%%%%%%%%%%%%%%%%%%%%%%%%%%%%%%%%%%%%%%%%%


elseif(sim==29)
%29	cln1del cln2del cln3del GAL-CLB5
u(22)=0;	u(23)=0;	y0(6)=0;
u(9)=0;	y0(2)=0;
u(114)=150;	u(113)=0.48;	u(37)=0.04;
%%%%%%%%%%%%%%%%%%%%%%%%%%%%%%%%%%%%%%%%%%%%%%%%%
[t,y]= integrate(tspan,y0,h,u);
%%%%%%%%%%%%%%%%%%%%%%%%%%%%%%%%%%%%%%%%%%%%%%%

elseif(sim==30)
%30	cln1del cln2del cln3del GAL-CLB2
u(22)=0;	u(23)=0;	y0(6)=0;
u(9)=0;	y0(2)=0;
u(114)=150;	u(113)=0.48;	u(41)=u(41)*49.40;
%%%%%%%%%%%%%%%%%%%%%%%%%%%%%%%%%%%%%%%%%%%%%%%%%
[t,y]= integrate(tspan,y0,h,u);
%%%%%%%%%%%%%%%%%%%%%%%%%%%%%%%%%%%%%%%%%%%%%%%

elseif(sim==31)
%31	cln1del cln2del cln3del cdh1del	
u(22)=0;	u(23)=0;	y0(6)=0;
u(9)=0;	y0(2)=0;
u(119)=0;	y0(18)=0;
%%%%%%%%%%%%%%%%%%%%%%%%%%%%%%%%%%%%%%%%%%%%%%%%%
[t,y]= integrate(tspan,y0,h,u);
%%%%%%%%%%%%%%%%%%%%%%%%%%%%%%%%%%%%%%%%%%%%%%%


elseif(sim==32)
%32	cln2del cln3del apc-ts
u(22)=0;	u(23)=0;	y0(6)=0;
u(9)=0;	y0(2)=0;
u(66)=0;	u(67)=0;	u(119)=0;	y0(18)=0;
%%%%%%%%%%%%%%%%%%%%%%%%%%%%%%%%%%%%%%%%%%%%%%%%%
[t,y]= integrate(tspan,y0,h,u);
%%%%%%%%%%%%%%%%%%%%%%%%%%%%%%%%%%%%%%%%%%%%%%%


elseif(sim==33)
%33	cdh1del  
u(119)=0;	y0(18)=0;
%%%%%%%%%%%%%%%%%%%%%%%%%%%%%%%%%%%%%%%%%%%%%%%%%
[t,y]= integrate(tspan,y0,h,u);
%%%%%%%%%%%%%%%%%%%%%%%%%%%%%%%%%%%%%%%%%%%%%%%


elseif(sim==34)
%34	CDH1 constitutively active
u(119)=u(119)*3;	u(78)=0;
%%%%%%%%%%%%%%%%%%%%%%%%%%%%%%%%%%%%%%%%%%%%%%%%%
[t,y]= integrate(tspan,y0,h,u);
%%%%%%%%%%%%%%%%%%%%%%%%%%%%%%%%%%%%%%%%%%%%%%%


elseif(sim==35)
%35	sic1del	  
u(25)=u(25)*0.125;u(26)=u(26)*0.125;	y0(7)=0.2;	 
%%%%%%%%%%%%%%%%%%%%%%%%%%%%%%%%%%%%%%%%%%%%%%%%%
[t,y]= integrate(tspan,y0,h,u);
%%%%%%%%%%%%%%%%%%%%%%%%%%%%%%%%%%%%%%%%%%%%%%%

elseif(sim==36)
%36	GAL-SIC1
u(114)=150;	u(113)=0.48;	u(25)=u(25)*33.33;
%%%%%%%%%%%%%%%%%%%%%%%%%%%%%%%%%%%%%%%%%%%%%%%%%
[t,y]= integrate(tspan,y0,h,u);
%%%%%%%%%%%%%%%%%%%%%%%%%%%%%%%%%%%%%%%%%%%%%%%

elseif(sim==37)
%37	GAL-SIC1-dbdel
u(114)=150;	u(113)=0.48;	u(25)=u(25)*33.33;	u(28)=0;
%%%%%%%%%%%%%%%%%%%%%%%%%%%%%%%%%%%%%%%%%%%%%%%%%
[t,y]= integrate(tspan,y0,h,u);
%%%%%%%%%%%%%%%%%%%%%%%%%%%%%%%%%%%%%%%%%%%%%%%

elseif(sim==38)
%38	sic1del cdc6del (ckidel)
u(25)=0;	u(26)=0;	y0(7)=0;	y0(8)=0;
%%%%%%%%%%%%%%%%%%%%%%%%%%%%%%%%%%%%%%%%%%%%%%%%%
[t,y]= integrate(tspan,y0,h,u);
%%%%%%%%%%%%%%%%%%%%%%%%%%%%%%%%%%%%%%%%%%%%%%%

elseif(sim==39)
%39	swi5del	
u(59)=0;	u(60)=0;	y0(14)=0;
%%%%%%%%%%%%%%%%%%%%%%%%%%%%%%%%%%%%%%%%%%%%%%%%%
[t,y]= integrate(tspan,y0,h,u);
%%%%%%%%%%%%%%%%%%%%%%%%%%%%%%%%%%%%%%%%%%%%%%%


elseif(sim==40)
%40	sic1del cdc6del2-49 cdh1del (triple-antagonist)
u(25)=0;	u(26)=0;	y0(7)=0;	y0(8)=0;
u(119)=0;	y0(18)=0;
%%%%%%%%%%%%%%%%%%%%%%%%%%%%%%%%%%%%%%%%%%%%%%%%%
[t,y]= integrate(tspan,y0,h,u);
%%%%%%%%%%%%%%%%%%%%%%%%%%%%%%%%%%%%%%%%%%%%%%%

elseif(sim==41)
%41	swi5del cdh1del
u(59)=0;	u(60)=0;	y0(14)=0;
u(119)=0;	y0(18)=0;
%%%%%%%%%%%%%%%%%%%%%%%%%%%%%%%%%%%%%%%%%%%%%%%%%
[t,y]= integrate(tspan,y0,h,u);
%%%%%%%%%%%%%%%%%%%%%%%%%%%%%%%%%%%%%%%%%%%%%%%

elseif(sim==42)
%42	swi5del cdh1del GAL-SIC1
u(59)=0;	u(60)=0;	y0(14)=0;
u(119)=0;	y0(18)=0;
u(114)=150;	u(113)=0.48;	u(25)=u(25)*33.33;
%%%%%%%%%%%%%%%%%%%%%%%%%%%%%%%%%%%%%%%%%%%%%%%%%
[t,y]= integrate(tspan,y0,h,u);
%%%%%%%%%%%%%%%%%%%%%%%%%%%%%%%%%%%%%%%%%%%%%%%

elseif(sim==43)
%43	clb5del clb6del	
u(37)=0;	u(38)=0;	y0(9)=0;
%%%%%%%%%%%%%%%%%%%%%%%%%%%%%%%%%%%%%%%%%%%%%%%%%
[t,y]= integrate(tspan,y0,h,u);
%%%%%%%%%%%%%%%%%%%%%%%%%%%%%%%%%%%%%%%%%%%%%%%

elseif(sim==44)
%44	clb5del clb6del cln1del cln2del	 
u(37)=0;	u(38)=0;	y0(9)=0;
u(22)=0;	u(23)=0;	y0(6)=0;
%%%%%%%%%%%%%%%%%%%%%%%%%%%%%%%%%%%%%%%%%%%%%%%%%
[t,y]= integrate(tspan,y0,h,u);
%%%%%%%%%%%%%%%%%%%%%%%%%%%%%%%%%%%%%%%%%%%%%%%


elseif(sim==45)
%45	CLB5-dbdel
u(40)=0;  u(70)=0;
%%%%%%%%%%%%%%%%%%%%%%%%%%%%%%%%%%%%%%%%%%%%%%%%%
[t,y]= integrate(tspan,y0,h,u);
%%%%%%%%%%%%%%%%%%%%%%%%%%%%%%%%%%%%%%%%%%%%%%%


elseif(sim==46)
%46	CLB5-dbdel sic1del
u(40)=0;  u(70)=0;
u(25)=u(25)*0.125;	u(26)=u(26)*0.125;	y0(7)=0.2;	 
%%%%%%%%%%%%%%%%%%%%%%%%%%%%%%%%%%%%%%%%%%%%%%%%%
[t,y]= integrate(tspan,y0,h,u);
%%%%%%%%%%%%%%%%%%%%%%%%%%%%%%%%%%%%%%%%%%%%%%%

elseif(sim==47)
%47	GAL-CLB5
u(114)=150;	u(113)=0.48;	u(37)=0.04;
%%%%%%%%%%%%%%%%%%%%%%%%%%%%%%%%%%%%%%%%%%%%%%%%%
[t,y]= integrate(tspan,y0,h,u);
%%%%%%%%%%%%%%%%%%%%%%%%%%%%%%%%%%%%%%%%%%%%%%%


elseif(sim==48)
%48	GAL-CLB5 sic1del
u(114)=150;	u(113)=0.48;	u(37)=0.04;
u(25)=u(25)*0.125;	u(26)=u(26)*0.125;	y0(7)=0.2;    
%%%%%%%%%%%%%%%%%%%%%%%%%%%%%%%%%%%%%%%%%%%%%%%%%
[t,y]= integrate(tspan,y0,h,u);
%%%%%%%%%%%%%%%%%%%%%%%%%%%%%%%%%%%%%%%%%%%%%%%

elseif(sim==49)
%49	GAL-CLB5 cdh1del
u(114)=150;	u(113)=0.48;	u(37)=0.04;
u(119)=0;	y0(18)=0;
%%%%%%%%%%%%%%%%%%%%%%%%%%%%%%%%%%%%%%%%%%%%%%%%%
[t,y]= integrate(tspan,y0,h,u);
%%%%%%%%%%%%%%%%%%%%%%%%%%%%%%%%%%%%%%%%%%%%%%%

elseif(sim==50)
%50	GAL-CLB5-dbdel
u(114)=150;	u(113)=0.48;	u(37)=0.04;	u(40)=0; u(70)=0;
%%%%%%%%%%%%%%%%%%%%%%%%%%%%%%%%%%%%%%%%%%%%%%%%%
[t,y]= integrate(tspan,y0,h,u);
%%%%%%%%%%%%%%%%%%%%%%%%%%%%%%%%%%%%%%%%%%%%%%%

elseif(sim==51)
%51	clb1del clb2del	
u(41)=0;	u(42)=0;	y0(10)=0;
%%%%%%%%%%%%%%%%%%%%%%%%%%%%%%%%%%%%%%%%%%%%%%%%%
[t,y]= integrate(tspan,y0,h,u);
%%%%%%%%%%%%%%%%%%%%%%%%%%%%%%%%%%%%%%%%%%%%%%%

elseif(sim==52)
%52	clb1del clb2del clb5del clb6del
u(41)=0;	u(42)=0;	y0(10)=0;
u(37)=0;	u(38)=0;	y0(9)=0;
%%%%%%%%%%%%%%%%%%%%%%%%%%%%%%%%%%%%%%%%%%%%%%%%%
[t,y]= integrate(tspan,y0,h,u);
%%%%%%%%%%%%%%%%%%%%%%%%%%%%%%%%%%%%%%%%%%%%%%%

elseif(sim==53)
%53	GAL-CLB2
u(114)=150;	u(113)=0.48;	u(41)=u(41)*49.40;
%%%%%%%%%%%%%%%%%%%%%%%%%%%%%%%%%%%%%%%%%%%%%%%%%
[t,y]= integrate(tspan,y0,h,u);
%%%%%%%%%%%%%%%%%%%%%%%%%%%%%%%%%%%%%%%%%%%%%%%

elseif(sim==54)
%54	Multicopy GAL-CLB2
u(114)=150;	u(113)=0.48;	u(41)=u(41)*242.42;
%%%%%%%%%%%%%%%%%%%%%%%%%%%%%%%%%%%%%%%%%%%%%%%%%
[t,y]= integrate(tspan,y0,h,u);
%%%%%%%%%%%%%%%%%%%%%%%%%%%%%%%%%%%%%%%%%%%%%%%


elseif(sim==55)
%55	GAL-CLB2 sic1del
u(114)=150;	u(113)=0.48;	u(41)=u(41)*49.40;
u(25)=u(25)*0.125;	u(26)=u(26)*0.125;	y0(7)=0.2;	 
%%%%%%%%%%%%%%%%%%%%%%%%%%%%%%%%%%%%%%%%%%%%%%%%%
[t,y]= integrate(tspan,y0,h,u);
%%%%%%%%%%%%%%%%%%%%%%%%%%%%%%%%%%%%%%%%%%%%%%%


elseif(sim==56)
%56	GAL-CLB2 cdh1del
u(114)=150;	u(113)=0.48;	u(41)=u(41)*49.40;
u(119)=0;	y0(18)=0;
%%%%%%%%%%%%%%%%%%%%%%%%%%%%%%%%%%%%%%%%%%%%%%%%%
[t,y]= integrate(tspan,y0,h,u);
%%%%%%%%%%%%%%%%%%%%%%%%%%%%%%%%%%%%%%%%%%%%%%%


elseif(sim==57)
%57	GAL-CLB2 swi5del
u(114)=150;	u(113)=0.48;	u(41)=u(41)*49.40;
u(59)=0;	u(60)=0;	y0(14)=0;
%%%%%%%%%%%%%%%%%%%%%%%%%%%%%%%%%%%%%%%%%%%%%%%%%
[t,y]= integrate(tspan,y0,h,u);
%%%%%%%%%%%%%%%%%%%%%%%%%%%%%%%%%%%%%%%%%%%%%%%


elseif(sim==58)
%58	CLB2-dbdel
u(44)=0;	u(45)=u(45)*0.09;	u(71)=0;
%%%%%%%%%%%%%%%%%%%%%%%%%%%%%%%%%%%%%%%%%%%%%%%%%
[t,y]= integrate(tspan,y0,h,u);
%%%%%%%%%%%%%%%%%%%%%%%%%%%%%%%%%%%%%%%%%%%%%%%

elseif(sim==59)
%59	CLB2-dbdel in galactose	
u(44)=0;	u(45)=u(45)*0.09;	u(71)=0;
u(114)=150;	u(113)=0.48;
%%%%%%%%%%%%%%%%%%%%%%%%%%%%%%%%%%%%%%%%%%%%%%%%%
[t,y]= integrate(tspan,y0,h,u);
%%%%%%%%%%%%%%%%%%%%%%%%%%%%%%%%%%%%%%%%%%%%%%%

elseif(sim==60)
%60	CLB2-dbdel GAL-SIC1
u(44)=0;	u(45)=u(45)*0.09;	u(71)=0;
u(114)=150;	u(113)=0.48;	u(25)=u(25)*33.33;
%%%%%%%%%%%%%%%%%%%%%%%%%%%%%%%%%%%%%%%%%%%%%%%%%
[t,y]= integrate(tspan,y0,h,u);
%%%%%%%%%%%%%%%%%%%%%%%%%%%%%%%%%%%%%%%%%%%%%%%

elseif(sim==61)
%61	CLB2-dbdel multicopy SIC1
u(44)=0;	u(45)=u(45)*0.09;	u(71)=0;
u(25)=u(25)*65;	u(26)=u(26)*65;;
%%%%%%%%%%%%%%%%%%%%%%%%%%%%%%%%%%%%%%%%%%%%%%%%%
[t,y]= integrate(tspan,y0,h,u);
%%%%%%%%%%%%%%%%%%%%%%%%%%%%%%%%%%%%%%%%%%%%%%%

elseif(sim==62)
%62	CLB2-dbdel clb5del clb6del
u(44)=0;	u(45)=u(45)*0.09;	u(71)=0;
u(37)=0;	u(38)=0;	y0(9)=0;
%%%%%%%%%%%%%%%%%%%%%%%%%%%%%%%%%%%%%%%%%%%%%%%%%
[t,y]= integrate(tspan,y0,h,u);
%%%%%%%%%%%%%%%%%%%%%%%%%%%%%%%%%%%%%%%%%%%%%%%

elseif(sim==63)
%63	CLB2-dbdel clb5del clb6del in galactose
u(44)=0;	u(45)=u(45)*0.09;	u(71)=0;
u(37)=0;	u(38)=0;	y0(9)=0;
u(114)=150;	u(113)=0.48;
%%%%%%%%%%%%%%%%%%%%%%%%%%%%%%%%%%%%%%%%%%%%%%%%%
[t,y]= integrate(tspan,y0,h,u);
%%%%%%%%%%%%%%%%%%%%%%%%%%%%%%%%%%%%%%%%%%%%%%%

elseif(sim==64)
%64	GAL-CLB2-dbdel	 
u(44)=0;	u(45)=u(45)*0.09;	u(71)=0;
u(114)=150;	u(113)=0.48;	u(41)=u(41)*49.40;
%%%%%%%%%%%%%%%%%%%%%%%%%%%%%%%%%%%%%%%%%%%%%%%%%
[t,y]= integrate(tspan,y0,h,u);
%%%%%%%%%%%%%%%%%%%%%%%%%%%%%%%%%%%%%%%%%%%%%%%

elseif(sim==65)
%65	CLB1 clb2del
u(41)=u(41)*0.33;	u(42)=u(42)*0.33;
%%%%%%%%%%%%%%%%%%%%%%%%%%%%%%%%%%%%%%%%%%%%%%%%%
[t,y]= integrate(tspan,y0,h,u);
%%%%%%%%%%%%%%%%%%%%%%%%%%%%%%%%%%%%%%%%%%%%%%%

elseif(sim==66)
%66	CLB1 clb2del cdh1del
u(41)=u(41)*0.33;	u(42)=u(42)*0.33;
u(119)=0;	y0(18)=0;
%%%%%%%%%%%%%%%%%%%%%%%%%%%%%%%%%%%%%%%%%%%%%%%%%
[t,y]= integrate(tspan,y0,h,u);
%%%%%%%%%%%%%%%%%%%%%%%%%%%%%%%%%%%%%%%%%%%%%%%

elseif(sim==67)
%67	CLB1 clb2del pds1del
u(41)=u(41)*0.33;	u(42)=u(42)*0.33;
u(93)=0;	y0(21)=0;
%%%%%%%%%%%%%%%%%%%%%%%%%%%%%%%%%%%%%%%%%%%%%%%%%
[t,y]= integrate(tspan,y0,h,u);
%%%%%%%%%%%%%%%%%%%%%%%%%%%%%%%%%%%%%%%%%%%%%%%

elseif(sim==68)
%68	cdc20-ts (cdc20del)
u(66)=0;	u(67)=0;	y0(15)=0;	y0(16)=0;
%%%%%%%%%%%%%%%%%%%%%%%%%%%%%%%%%%%%%%%%%%%%%%%%%
[t,y]= integrate(tspan,y0,h,u);
%%%%%%%%%%%%%%%%%%%%%%%%%%%%%%%%%%%%%%%%%%%%%%%

elseif(sim==69)
%69	clb5del clb6del cdc20del
u(37)=0;	u(38)=0;	y0(9)=0;
u(66)=0;	u(67)=0;	y0(15)=0;	y0(16)=0;
%%%%%%%%%%%%%%%%%%%%%%%%%%%%%%%%%%%%%%%%%%%%%%%%%
[t,y]= integrate(tspan,y0,h,u);
%%%%%%%%%%%%%%%%%%%%%%%%%%%%%%%%%%%%%%%%%%%%%%%

elseif(sim==70)
%70	cdc20del pds1del
u(66)=0;	u(67)=0;	y0(15)=0;	y0(16)=0;
u(93)=0;	y0(21)=0;
%%%%%%%%%%%%%%%%%%%%%%%%%%%%%%%%%%%%%%%%%%%%%%%%%
[t,y]= integrate(tspan,y0,h,u);
%%%%%%%%%%%%%%%%%%%%%%%%%%%%%%%%%%%%%%%%%%%%%%%

elseif(sim==71)
%71	clb5del clb6del cdc20del pds1del
u(37)=0;	u(38)=0;	y0(9)=0;
u(66)=0;	u(67)=0;	y0(15)=0;	y0(16)=0;
u(93)=0;	y0(21)=0;
%%%%%%%%%%%%%%%%%%%%%%%%%%%%%%%%%%%%%%%%%%%%%%%%%
[t,y]= integrate(tspan,y0,h,u);
%%%%%%%%%%%%%%%%%%%%%%%%%%%%%%%%%%%%%%%%%%%%%%%

elseif(sim==72)
%72	CLB5-dbdel cdc20del pds1del
u(40)=0;  u(70)=0;
u(66)=0;	u(67)=0;	y0(15)=0;	y0(16)=0;
u(93)=0;	y0(21)=0;
%%%%%%%%%%%%%%%%%%%%%%%%%%%%%%%%%%%%%%%%%%%%%%%%%
[t,y]= integrate(tspan,y0,h,u);
%%%%%%%%%%%%%%%%%%%%%%%%%%%%%%%%%%%%%%%%%%%%%%%

elseif(sim==73)
%73	CLB5-dbdel pds1del
u(40)=0;	u(70)=0;
u(93)=0;	y0(21)=0;
%%%%%%%%%%%%%%%%%%%%%%%%%%%%%%%%%%%%%%%%%%%%%%%%%
[t,y]= integrate(tspan,y0,h,u);
%%%%%%%%%%%%%%%%%%%%%%%%%%%%%%%%%%%%%%%%%%%%%%%

elseif(sim==74)
%74	GAL-CDC20
u(114)=150;	u(113)=0.48;	u(66)=u(66)*1666.67;
%%%%%%%%%%%%%%%%%%%%%%%%%%%%%%%%%%%%%%%%%%%%%%%%%
[t,y]= integrate(tspan,y0,h,u);
%%%%%%%%%%%%%%%%%%%%%%%%%%%%%%%%%%%%%%%%%%%%%%%

elseif(sim==75)
%75	GALL-CDC20 sic1del cdh1del
u(114)=150;	u(113)=0.48;	
u(66)=u(66)*1000;
u(25)=u(25)*0.125;	u(26)=u(26)*0.125;	y0(7)=0.2;	
u(119)=0;	y0(18)=0;
%%%%%%%%%%%%%%%%%%%%%%%%%%%%%%%%%%%%%%%%%%%%%%%%%
[t,y]= integrate(tspan,y0,h,u);
%%%%%%%%%%%%%%%%%%%%%%%%%%%%%%%%%%%%%%%%%%%%%%%

elseif(sim==76)
%76	GALL-CDC20 sic1del Cdc6del2-49 cdh1del
u(114)=150;	u(113)=0.48;	
u(66)=u(66)*1000;
u(25)=0;	u(26)=0;	y0(7)=0;	y0(8)=0;
u(119)=0;	y0(18)=0;
%%%%%%%%%%%%%%%%%%%%%%%%%%%%%%%%%%%%%%%%%%%%%%%%%
[t,y]= integrate(tspan,y0,h,u);
%%%%%%%%%%%%%%%%%%%%%%%%%%%%%%%%%%%%%%%%%%%%%%%

elseif(sim==77)
%77	APC-A
u(73)=0;
%%%%%%%%%%%%%%%%%%%%%%%%%%%%%%%%%%%%%%%%%%%%%%%%%
[t,y]= integrate(tspan,y0,h,u);
%%%%%%%%%%%%%%%%%%%%%%%%%%%%%%%%%%%%%%%%%%%%%%%

elseif(sim==78)
%78	APC-A sic1del
u(73)=0;
u(25)=u(25)*0.125;	u(26)=u(26)*0.125;	y0(7)=0.2;	 
%%%%%%%%%%%%%%%%%%%%%%%%%%%%%%%%%%%%%%%%%%%%%%%%%
[t,y]= integrate(tspan,y0,h,u);
%%%%%%%%%%%%%%%%%%%%%%%%%%%%%%%%%%%%%%%%%%%%%%%


elseif(sim==79)
%79	APC-A sic1del cdc6del2-49
u(73)=0;
u(25)=0;	u(26)=0;	y0(7)=0;	y0(8)=0;
%%%%%%%%%%%%%%%%%%%%%%%%%%%%%%%%%%%%%%%%%%%%%%%%%
[t,y]= integrate(tspan,y0,h,u);
%%%%%%%%%%%%%%%%%%%%%%%%%%%%%%%%%%%%%%%%%%%%%%%


elseif(sim==80)
%80	APC-A cdh1del
u(73)=0;
u(119)=0;	y0(18)=0;
%%%%%%%%%%%%%%%%%%%%%%%%%%%%%%%%%%%%%%%%%%%%%%%%%
[t,y]= integrate(tspan,y0,h,u);
%%%%%%%%%%%%%%%%%%%%%%%%%%%%%%%%%%%%%%%%%%%%%%%

elseif(sim==81)
%81	APC-A cdh1del in galactose
u(73)=0;
u(119)=0;	y0(18)=0;
u(114)=150;	u(113)=0.48;
%%%%%%%%%%%%%%%%%%%%%%%%%%%%%%%%%%%%%%%%%%%%%%%%%
[t,y]= integrate(tspan,y0,h,u);
%%%%%%%%%%%%%%%%%%%%%%%%%%%%%%%%%%%%%%%%%%%%%%%

elseif(sim==82)
%82	APC-A cdh1del GAL-SIC1
u(73)=0;
u(119)=0;	y0(18)=0;
u(114)=150;	u(113)=0.48;	u(25)=u(25)*33.33;
%%%%%%%%%%%%%%%%%%%%%%%%%%%%%%%%%%%%%%%%%%%%%%%%%
[t,y]= integrate(tspan,y0,h,u);
%%%%%%%%%%%%%%%%%%%%%%%%%%%%%%%%%%%%%%%%%%%%%%%

elseif(sim==83)
%83	APC-A cdh1del multicopy SIC1
u(73)=0;
u(119)=0;	y0(18)=0;
u(25)=u(25)*65;	u(26)=u(26)*65;
%%%%%%%%%%%%%%%%%%%%%%%%%%%%%%%%%%%%%%%%%%%%%%%%%
[t,y]= integrate(tspan,y0,h,u);
%%%%%%%%%%%%%%%%%%%%%%%%%%%%%%%%%%%%%%%%%%%%%%%

elseif(sim==84)
%84	APC-A cdh1del  multicopy CDC20
u(73)=0;
u(119)=0;	y0(18)=0;
u(66)=u(66)*2;	u(67)=u(67)*2;
%%%%%%%%%%%%%%%%%%%%%%%%%%%%%%%%%%%%%%%%%%%%%%%%%
[t,y]= integrate(tspan,y0,h,u);
%%%%%%%%%%%%%%%%%%%%%%%%%%%%%%%%%%%%%%%%%%%%%%%

elseif(sim==85)
%85	APC-A GAL-CLB2	
u(73)=0;
u(114)=150;	u(113)=0.48;	u(41)=u(41)*49.40;
%%%%%%%%%%%%%%%%%%%%%%%%%%%%%%%%%%%%%%%%%%%%%%%%%
[t,y]= integrate(tspan,y0,h,u);
%%%%%%%%%%%%%%%%%%%%%%%%%%%%%%%%%%%%%%%%%%%%%%%


elseif(sim==86)
%86	pds1del	
u(93)=0;	y0(21)=0;
%%%%%%%%%%%%%%%%%%%%%%%%%%%%%%%%%%%%%%%%%%%%%%%%%
[t,y]= integrate(tspan,y0,h,u);
%%%%%%%%%%%%%%%%%%%%%%%%%%%%%%%%%%%%%%%%%%%%%%%

elseif(sim==87)
%87	PDS1-dbdel
u(95)=0;
%%%%%%%%%%%%%%%%%%%%%%%%%%%%%%%%%%%%%%%%%%%%%%%%%
[t,y]= integrate(tspan,y0,h,u);
%%%%%%%%%%%%%%%%%%%%%%%%%%%%%%%%%%%%%%%%%%%%%%%

elseif(sim==88)
%88	GAL-PDS1-dbdel	
u(114)=150;	u(113)=0.48;	u(93)=u(93)*3.33;
u(95)=0;
%%%%%%%%%%%%%%%%%%%%%%%%%%%%%%%%%%%%%%%%%%%%%%%%%
[t,y]= integrate(tspan,y0,h,u);
%%%%%%%%%%%%%%%%%%%%%%%%%%%%%%%%%%%%%%%%%%%%%%%

elseif(sim==89)
%89	esp1-ts  
u(123)=0;
%%%%%%%%%%%%%%%%%%%%%%%%%%%%%%%%%%%%%%%%%%%%%%%%%
[t,y]= integrate(tspan,y0,h,u);
%%%%%%%%%%%%%%%%%%%%%%%%%%%%%%%%%%%%%%%%%%%%%%%

elseif(sim==90)
%90	GAL-PDS1-dbdel esp1-ts
u(114)=150;	u(113)=0.48;	u(93)=u(93)*3.33;
u(95)=0;
u(123)=0;
%%%%%%%%%%%%%%%%%%%%%%%%%%%%%%%%%%%%%%%%%%%%%%%%%
[t,y]= integrate(tspan,y0,h,u);
%%%%%%%%%%%%%%%%%%%%%%%%%%%%%%%%%%%%%%%%%%%%%%%

elseif(sim==91)
%91	GAL-ESP1 cdc20-ts
u(114)=150;	u(113)=0.48;	u(123)=u(123)*2;
u(66)=0;	u(67)=0;	y0(15)=0;	y0(16)=0;
%%%%%%%%%%%%%%%%%%%%%%%%%%%%%%%%%%%%%%%%%%%%%%%%%
[t,y]= integrate(tspan,y0,h,u);
%%%%%%%%%%%%%%%%%%%%%%%%%%%%%%%%%%%%%%%%%%%%%%%

elseif(sim==92)
%92	ppxdel
u(122)=0;	y0(20)=0;
%%%%%%%%%%%%%%%%%%%%%%%%%%%%%%%%%%%%%%%%%%%%%%%%%
[t,y]= integrate(tspan,y0,h,u);
%%%%%%%%%%%%%%%%%%%%%%%%%%%%%%%%%%%%%%%%%%%%%%%

elseif(sim==93)
%93	GAL-PPX	
u(114)=150;	u(113)=0.48;	u(122)=u(122)*2;
%%%%%%%%%%%%%%%%%%%%%%%%%%%%%%%%%%%%%%%%%%%%%%%%%
[t,y]= integrate(tspan,y0,h,u);
%%%%%%%%%%%%%%%%%%%%%%%%%%%%%%%%%%%%%%%%%%%%%%%

elseif(sim==94)
%94	tem1del	 
u(125)=0;	y0(23)=0;
%%%%%%%%%%%%%%%%%%%%%%%%%%%%%%%%%%%%%%%%%%%%%%%%%
[t,y]= integrate(tspan,y0,h,u);
%%%%%%%%%%%%%%%%%%%%%%%%%%%%%%%%%%%%%%%%%%%%%%%

elseif(sim==95)
%95	net1-ts 
u(112)=u(112)*0.45;
%%%%%%%%%%%%%%%%%%%%%%%%%%%%%%%%%%%%%%%%%%%%%%%%%
[t,y]= integrate(tspan,y0,h,u);
%%%%%%%%%%%%%%%%%%%%%%%%%%%%%%%%%%%%%%%%%%%%%%%


elseif(sim==96)
%96	tem1del net1-ts 
u(125)=0;	y0(23)=0;
u(112)=u(112)*0.45;
%%%%%%%%%%%%%%%%%%%%%%%%%%%%%%%%%%%%%%%%%%%%%%%%%
[t,y]= integrate(tspan,y0,h,u);
%%%%%%%%%%%%%%%%%%%%%%%%%%%%%%%%%%%%%%%%%%%%%%%


elseif(sim==97)
%97	GAL-TEM1
u(125)=u(125)*5;
%%%%%%%%%%%%%%%%%%%%%%%%%%%%%%%%%%%%%%%%%%%%%%%%%
[t,y]= integrate(tspan,y0,h,u);
%%%%%%%%%%%%%%%%%%%%%%%%%%%%%%%%%%%%%%%%%%%%%%%

elseif(sim==98)
%98	tem1-ts GAL-CDC15
u(125)=0;	y0(23)=0;
u(114)=150;	u(113)=0.48;	u(124)=u(124)*10;
%%%%%%%%%%%%%%%%%%%%%%%%%%%%%%%%%%%%%%%%%%%%%%%%%
[t,y]= integrate(tspan,y0,h,u);
%%%%%%%%%%%%%%%%%%%%%%%%%%%%%%%%%%%%%%%%%%%%%%%

elseif(sim==99)
%99	tem1-ts multicopy CDC14	
u(125)=0;	y0(23)=0;
u(121)=u(121)*2;
%%%%%%%%%%%%%%%%%%%%%%%%%%%%%%%%%%%%%%%%%%%%%%%%%
[t,y]= integrate(tspan,y0,h,u);
%%%%%%%%%%%%%%%%%%%%%%%%%%%%%%%%%%%%%%%%%%%%%%%

elseif(sim==100)
%100	Multicopy CDC15	
u(124)=u(124)*20;
%%%%%%%%%%%%%%%%%%%%%%%%%%%%%%%%%%%%%%%%%%%%%%%%%
[t,y]= integrate(tspan,y0,h,u);
%%%%%%%%%%%%%%%%%%%%%%%%%%%%%%%%%%%%%%%%%%%%%%%

elseif(sim==101)
%101	tem1-ts multicopy CDC15
u(125)=0;	y0(23)=0;
u(124)=u(124)*20;
%%%%%%%%%%%%%%%%%%%%%%%%%%%%%%%%%%%%%%%%%%%%%%%%%
[t,y]= integrate(tspan,y0,h,u);
%%%%%%%%%%%%%%%%%%%%%%%%%%%%%%%%%%%%%%%%%%%%%%%

elseif(sim==102)
%102	net1-ts cdc20-ts
u(112)=u(112)*0.45;
u(66)=0;	u(67)=0;	y0(15)=0;	y0(16)=0;
%%%%%%%%%%%%%%%%%%%%%%%%%%%%%%%%%%%%%%%%%%%%%%%%%
[t,y]= integrate(tspan,y0,h,u);
%%%%%%%%%%%%%%%%%%%%%%%%%%%%%%%%%%%%%%%%%%%%%%%

elseif(sim==103)
%103	cdc15del
u(124)=0;
%%%%%%%%%%%%%%%%%%%%%%%%%%%%%%%%%%%%%%%%%%%%%%%%%
[t,y]= integrate(tspan,y0,h,u);
%%%%%%%%%%%%%%%%%%%%%%%%%%%%%%%%%%%%%%%%%%%%%%%

elseif(sim==104)
%104	cdc15del net1-ts
u(124)=0;
u(112)=u(112)*0.45;
%%%%%%%%%%%%%%%%%%%%%%%%%%%%%%%%%%%%%%%%%%%%%%%%%
[t,y]= integrate(tspan,y0,h,u);
%%%%%%%%%%%%%%%%%%%%%%%%%%%%%%%%%%%%%%%%%%%%%%%

elseif(sim==105)
%105	cdc15del net1-ts cdh1del
u(124)=0;
u(112)=u(112)*0.45;
u(119)=0;	y0(18)=0;
%%%%%%%%%%%%%%%%%%%%%%%%%%%%%%%%%%%%%%%%%%%%%%%%%
[t,y]= integrate(tspan,y0,h,u);
%%%%%%%%%%%%%%%%%%%%%%%%%%%%%%%%%%%%%%%%%%%%%%%

elseif(sim==106)
%106	cdc15-ts multicopy TEM1	
u(124)=0;
u(125)=u(125)*5;
%%%%%%%%%%%%%%%%%%%%%%%%%%%%%%%%%%%%%%%%%%%%%%%%%
[t,y]= integrate(tspan,y0,h,u);
%%%%%%%%%%%%%%%%%%%%%%%%%%%%%%%%%%%%%%%%%%%%%%%

elseif(sim==107)
%107	cdc15-ts multicopy CDC14
u(124)=0;
u(121)=u(121)*2;
%%%%%%%%%%%%%%%%%%%%%%%%%%%%%%%%%%%%%%%%%%%%%%%%%
[t,y]= integrate(tspan,y0,h,u);
%%%%%%%%%%%%%%%%%%%%%%%%%%%%%%%%%%%%%%%%%%%%%%%

elseif(sim==108)
%108	TAB6-1
u(112)=u(112)*0.5;
%%%%%%%%%%%%%%%%%%%%%%%%%%%%%%%%%%%%%%%%%%%%%%%%%
[t,y]= integrate(tspan,y0,h,u);
%%%%%%%%%%%%%%%%%%%%%%%%%%%%%%%%%%%%%%%%%%%%%%%

elseif(sim==109)
%109	cdc15del TAB6-1
u(124)=0;
u(112)=u(112)*0.5;
%%%%%%%%%%%%%%%%%%%%%%%%%%%%%%%%%%%%%%%%%%%%%%%%%
[t,y]= integrate(tspan,y0,h,u);
%%%%%%%%%%%%%%%%%%%%%%%%%%%%%%%%%%%%%%%%%%%%%%%

elseif(sim==110)
%110	TAB6-1 clb5del clb6del
u(112)=u(112)*0.5;
u(37)=0;	u(38)=0;	y0(9)=0;
%%%%%%%%%%%%%%%%%%%%%%%%%%%%%%%%%%%%%%%%%%%%%%%%%
[t,y]= integrate(tspan,y0,h,u);
%%%%%%%%%%%%%%%%%%%%%%%%%%%%%%%%%%%%%%%%%%%%%%%

elseif(sim==111)
%111	TAB6-1 CLB1 clb2del
u(112)=u(112)*0.5;
u(41)=u(41)*0.33;	u(42)=u(42)*0.33;
%%%%%%%%%%%%%%%%%%%%%%%%%%%%%%%%%%%%%%%%%%%%%%%%%
[t,y]= integrate(tspan,y0,h,u);
%%%%%%%%%%%%%%%%%%%%%%%%%%%%%%%%%%%%%%%%%%%%%%%

elseif(sim==112)
%112	cdc14-ts
u(121)=0;
%%%%%%%%%%%%%%%%%%%%%%%%%%%%%%%%%%%%%%%%%%%%%%%%%
[t,y]= integrate(tspan,y0,h,u);
%%%%%%%%%%%%%%%%%%%%%%%%%%%%%%%%%%%%%%%%%%%%%%%

elseif(sim==113)
%113	cdc14-ts  sic1del
u(121)=0;
u(25)=u(25)*0.125;	u(26)=u(26)*0.125;	y0(7)=0.2;	
%%%%%%%%%%%%%%%%%%%%%%%%%%%%%%%%%%%%%%%%%%%%%%%%%
[t,y]= integrate(tspan,y0,h,u);
%%%%%%%%%%%%%%%%%%%%%%%%%%%%%%%%%%%%%%%%%%%%%%%

elseif(sim==114)
%114	cdc14-ts cdh1del
u(121)=0;
u(119)=0;	y0(18)=0;
%%%%%%%%%%%%%%%%%%%%%%%%%%%%%%%%%%%%%%%%%%%%%%%%%
[t,y]= integrate(tspan,y0,h,u);
%%%%%%%%%%%%%%%%%%%%%%%%%%%%%%%%%%%%%%%%%%%%%%%

elseif(sim==115)
%115	cdc14-ts GAL-SIC1
u(121)=0;
u(114)=150;	u(113)=0.48;	u(25)=u(25)*33.33;
%%%%%%%%%%%%%%%%%%%%%%%%%%%%%%%%%%%%%%%%%%%%%%%%%
[t,y]= integrate(tspan,y0,h,u);
%%%%%%%%%%%%%%%%%%%%%%%%%%%%%%%%%%%%%%%%%%%%%%%

elseif(sim==116)
%116	cdc14-ts GAL-CLN2
u(121)=0;
u(114)=150;	u(113)=0.48;	u(22)=0.15;
%%%%%%%%%%%%%%%%%%%%%%%%%%%%%%%%%%%%%%%%%%%%%%%%%
[t,y]= integrate(tspan,y0,h,u);
%%%%%%%%%%%%%%%%%%%%%%%%%%%%%%%%%%%%%%%%%%%%%%%

elseif(sim==117)
%117	GAL-NET1
u(114)=150;	u(113)=0.48;	u(120)=u(120)*10.85;
%%%%%%%%%%%%%%%%%%%%%%%%%%%%%%%%%%%%%%%%%%%%%%%%%
[t,y]= integrate(tspan,y0,h,u);
%%%%%%%%%%%%%%%%%%%%%%%%%%%%%%%%%%%%%%%%%%%%%%%

elseif(sim==118)
%118	GAL-CDC14
u(114)=150;	u(113)=0.48;	u(121)=u(121)*7;
%%%%%%%%%%%%%%%%%%%%%%%%%%%%%%%%%%%%%%%%%%%%%%%%%
[t,y]= integrate(tspan,y0,h,u);
%%%%%%%%%%%%%%%%%%%%%%%%%%%%%%%%%%%%%%%%%%%%%%%


elseif(sim==119)
%119	GAL-NET1 GAL-CDC14
u(114)=150;	u(113)=0.48;	u(121)=u(121)*7;
u(114)=150;	u(113)=0.48;	u(120)=u(120)*10.85;
%%%%%%%%%%%%%%%%%%%%%%%%%%%%%%%%%%%%%%%%%%%%%%%%%
[t,y]= integrate(tspan,y0,h,u);
%%%%%%%%%%%%%%%%%%%%%%%%%%%%%%%%%%%%%%%%%%%%%%%

end
%%%%end for if(sim== )


%extract mass data and take derivatives
c=zeros(length(y)-1,1);
c=abs(y(2:length(y),1)-y(1:length(y)-1,1));

%record the time derivatives of cell size
der=zeros(length(y)-2,1);

for i=1:length(y)-2
der(i,1)=(c(i+1)-c(i))/c(i);
end

%%%%%%%%%%%%%%%%%%%%%%%%%%%%%%%%%%%%%%%%%%%%%%%%%%
%%%%%%%%%%%%%%%%%%%%%%%%%%%%%%%%%%%%%%%%%%%%%%%%%%
divmass=[];
tdiv=[];


tdiv=find(der>0.1)';

if(length(tdiv)>2)
divmass=y(tdiv+ones(1,length(tdiv)),1);	
end


%%%%%%%%%%%%%%%%%%%%%%%%%%%%%%%%%%%%%%%%%%%%%%%%%%%%%
if(length(tdiv)>2 & sim==1)
%%%%%%%%%%%%%%%%%%%%%%%%%%%%%%%%%%%%%%%%%%%%%%%%%%%%%
divmassafter=y(tdiv+2*ones(1,length(tdiv)),1);	


%find the relevant tdiv
tdivrelev=tdiv(length(tdiv)-1);
%extract the conditions after cell division
icvalues=y(tdivrelev+2,:);
%%%%%%%%%%%%%%%%%%%%%%%%%%%%%%%%%%%%%%%%%%%%%%%%%%%%%
elseif(length(tdiv)<=2 & sim==1)
icvalues=u(127:152);
end
%%%%%%%%%%%%%%%%%%%%%%%%%%%%%%%%%%%%%%%%%%%%%%%%%%%%%

%state=1 FOR VIABLE, state=2 FOR INVIABLE
siz=size(divmass);
%number of cell divisions
divno=siz(1);

%check if the mass has settled
%at least 3 cell divisions required

if(divno>2)
%differences between the mass values at last division and two prior cell divisions
massdiff1=abs(divmass(divno,1)-divmass(divno-1,1))/divmass(divno-1,1);
massdiff2=abs(divmass(divno,1)-divmass(divno-2,1))/divmass(divno-2,1); 

	%both difference values need to be less than 5% for viability with single period 
	if(massdiff1<0.05 & massdiff2<0.05)	
	%simulated phenotype is viable
	state(sim)=1;
	end

end

%%%%if mass goes above 25, then the simulated phenotype is inviable%%%%%%%%%%%%%%%%
if(max(y(:,1))>25)
state(sim)=2;
end

%%if the simulated phenotype agrees with the experimental phenotype, increase the number of captured phenotypes
	if(state(sim)==viarray(sim))
 	numberofhits=numberofhits+1;
	end

	
end

%save the number of hits (captured phenotypes) with the initial parameter set
 save numberofhitsTL.txt numberofhits -ASCII
