# Supplementary material for: Optimization and model reduction in the high dimensional parameter space of a budding yeast cell cycle model
Source: BMC Syst Biol. 2013 Jun 28;7:53. doi: 10.1186/1752-0509-7-53 (PMC3702416; doi:10.1186/1752-0509-7-53)
Supplement: Additional file 2 — viarray.txt, integrate.cpp, runOPTIMAL.m, runTL.m, integrate.mexw64, OPTIMAL.txt and TLset.txt. “viarray.txt” holds the viability array of the 119 strains (array values of 1 for viable strains and 2 for inviable strains), “integrate.cpp” is the C subroutine for the ODEs and, integrate.mexw64 is the mex file that allows Matlab to use the C subroutine for solving the ODEs. Altogether, these files reproduce the number of hits with the parameter values from the best performing DE run (OPTIMAL.txt from Additional file 2: Table S4, 111 hits) and the initial parameter values (“initial guess”) before the optimization (TLset.txt from Additional file 2: Table S4, with 72 hits). In order to reproduce these results, Matlab files “runOPTIMAL.m” and “runTL.m” need to be executed, respectively. [file 1752-0509-7-53-S2.zip › TL_set.txt]

  1.0000000e+000
  1.0000000e+001
  1.0000000e+000
  1.0000000e+000
  1.0000000e+001
  1.0000000e+001
  1.5000000e+000
  6.0000000e+000
  1.0000000e+000
  3.0000000e+000
  1.3500000e-001
  2.5000000e+000
  1.0000000e+000
  1.0000000e-001
  1.0000000e-001
  6.0000000e+000
  6.0000000e+000
  1.5000000e+001
  1.0000000e-001
  1.0000000e+000
  8.0000000e+000
  0.0000000e+000
  5.0000000e-001
  2.5000000e-001
  1.2000000e-002
  1.2000000e-001
  1.0000000e-002
  2.0000000e+000
  1.0000000e+000
  2.5000000e+000
  5.0000000e-001
  1.0000000e+000
  3.0000000e+000
  4.0000000e+000
  1.0000000e+000
  7.0000000e+000
  1.6000000e-003
  1.0000000e-002
  1.0000000e-002
  1.6000000e-001
  2.0000000e-003
  1.5000000e-001
  3.0000000e-003
  9.0000000e-002
  4.0000000e-001
  2.0000000e-001
  5.0000000e-002
  2.5000000e-001
  1.0000000e+000
  1.0000000e-001
  6.0000000e-002
  1.0000000e-001
  6.0000000e-002
  1.4000000e-001
  2.0000000e+000
  9.0000000e-001
  4.5000000e-001
  6.0000000e-002
  5.0000000e-003
  8.0000000e-002
  8.0000000e-002
  2.0000000e+000
  5.0000000e-002
  1.0000000e+001
  1.0000000e+000
  6.0000000e-003
  6.0000000e-001
  3.0000000e-001
  1.0000000e-001
  1.2000000e-002
  3.2000000e-002
  8.0000000e+000
  1.0000000e+000
  1.0000000e+000
  1.0000000e+000
  7.5000000e+000
  1.0000000e-001
  1.0000000e+000
  2.5000000e-001
  7.0000000e-001
  7.0000000e+000
  8.0000000e+000
  1.0000000e+000
  1.0000000e-001
  1.0000000e+001
  1.0000000e-001
  1.0000000e+000
  1.0000000e+001
  5.0000000e-002
  1.0000000e+000
  1.0000000e-001
  3.0000000e+000
  3.0000000e-002
  5.0000000e-002
  3.0000000e+000
  1.0000000e-001
  5.0000000e+000
  1.0000000e+000
  1.0000000e+000
  1.0000000e-001
  2.0000000e+000
  1.0000000e-001
  1.0000000e+000
  2.0000000e+000
  1.0000000e-002
  1.0000000e-001
  1.0000000e-002
  3.0000000e-002
  1.0000000e-001
  3.0000000e+000
  1.0000000e+000
  1.0000000e+000
  4.0000000e-001
  1.0000000e+002
  3.0000000e+000
  1.0000000e+000
  1.0000000e+000
  2.5000000e+001
  1.0000000e+000
  3.0000000e+000
  2.0000000e+000
  1.0000000e+000
  5.0000000e-001
  1.0000000e+000
  1.0000000e+000
  3.0000000e-001
  1.2500000e+000
  1.8000000e-001
  6.6000000e-002
  2.0200000e+000
  9.9000000e-001
  1.0000000e-001
  1.0500000e+000
  1.0000000e-001
  2.9000000e-001
  1.0000000e-001
  5.0000000e-002
  1.0000000e-001
  1.1000000e-001
  2.1000000e-001
  2.0000000e-002
  1.0000000e-001
  1.0000000e-001
  1.0000000e+000
  2.7000000e+000
  8.7000000e-001
  2.4000000e-001
  1.0000000e-001
  1.0000000e-001
  6.7000000e-001
  1.0000000e-001
  1.0000000e-001
